# Supplementary material for: Relationship between Serum Ferritin and Outcomes in β-Thalassemia: A Systematic Literature Review
Source: J Clin Med. 2022 Jul 30;11(15):4448. doi: 10.3390/jcm11154448 (PMC9369259; doi:10.3390/jcm11154448)
Supplement: Supplementary file 1 [file jcm-11-04448-s001.zip]

Archive with 1 entries (1 files):
- jcm-1793355-supplementary.pdf
